# Supplementary material for: A new species, first report of a male and new distributional records for three species of Pteroptrix (Hymenoptera: Aphelinidae) from China
Source: Biodivers Data J. 2017 Mar 20;(5):e12387. doi: 10.3897/BDJ.5.e12387 (PMC5515103; doi:10.3897/BDJ.5.e12387)
Supplement: XML Treatment for Pteroptrix pedicellata [file BDJ.5.e12387-treatment1.xml]

<!DOCTYPE tp:taxon-treatment
  PUBLIC "-//TaxonX//DTD Taxonomic Treatment Publishing DTD v0 20100105//EN" "tax-treatment-NSO.dtd">
<tp:taxon-treatment xmlns:tp="http://www.plazi.org/taxpub"><tp:treatment-meta><mixed-citation publication-type="journal"><person-group><name><surname>Chen</surname><given-names>Ye</given-names></name><name><surname>Li</surname><given-names>Cheng-De</given-names></name></person-group><article-title>A new species, first report of a male and new distributional records for three species of <italic><tp:taxon-name><tp:taxon-name-part taxon-name-part-type="genus" reg="Pteroptrix">Pteroptrix</tp:taxon-name-part></tp:taxon-name></italic> (<tp:taxon-name><tp:taxon-name-part taxon-name-part-type="order">Hymenoptera</tp:taxon-name-part></tp:taxon-name>: <tp:taxon-name><tp:taxon-name-part taxon-name-part-type="family">Aphelinidae</tp:taxon-name-part></tp:taxon-name>) from China</article-title><source>Biodivers Data J</source><day>20</day><month>3</month><year>2017</year><volume>2017</volume><issue>5</issue><pub-id pub-id-type="doi">10.3897/BDJ.5.e12387</pub-id></mixed-citation></tp:treatment-meta><tp:nomenclature><tp:taxon-name><tp:taxon-name-part taxon-name-part-type="genus">Pteroptrix</tp:taxon-name-part> <tp:taxon-name-part taxon-name-part-type="species">pedicellata</tp:taxon-name-part><object-id xmlns:xlink="http://www.w3.org/1999/xlink" content-type="zoobank" xlink:type="simple" object-id-type="ZooBank">urn:lsid:zoobank.org:act:5F2936C8-208B-410A-BEAF-C9AE5B7BCFCC</object-id></tp:taxon-name><tp:taxon-authority>Li &amp; Chen, 2017</tp:taxon-authority><tp:taxon-status xmlns:xlink="http://www.w3.org/1999/xlink" xlink:type="simple">sp. n.</tp:taxon-status></tp:nomenclature><tp:treatment-sec sec-type="materials"><title>Materials</title><list list-type="alpha-lower" list-content="occurrences"><list-item><p><bold>Type status:</bold> <named-content xmlns:xlink="http://www.w3.org/1999/xlink" content-type="dwc:typeStatus" xlink:type="simple">Holotype</named-content>. <bold>Occurrence:</bold> recordedBy: <named-content xmlns:xlink="http://www.w3.org/1999/xlink" content-type="dwc:recordedBy" xlink:type="simple">Ye Chen; Chao Zhang</named-content>; sex: <named-content xmlns:xlink="http://www.w3.org/1999/xlink" content-type="dwc:sex" xlink:type="simple">female</named-content>; lifeStage: <named-content xmlns:xlink="http://www.w3.org/1999/xlink" content-type="dwc:lifeStage" xlink:type="simple">adult</named-content>; <bold>Taxon:</bold> scientificName: <named-content xmlns:xlink="http://www.w3.org/1999/xlink" content-type="dwc:scientificName" xlink:type="simple"><italic><tp:taxon-name><tp:taxon-name-part taxon-name-part-type="genus" reg="Pteroptrix">Pteroptrix</tp:taxon-name-part> <tp:taxon-name-part taxon-name-part-type="species" reg="pedicellata">pedicellata</tp:taxon-name-part></tp:taxon-name></italic></named-content>; <bold>Location:</bold> country: <named-content xmlns:xlink="http://www.w3.org/1999/xlink" content-type="dwc:country" xlink:type="simple">China</named-content>; stateProvince: <named-content xmlns:xlink="http://www.w3.org/1999/xlink" content-type="dwc:stateProvince" xlink:type="simple">Tibet</named-content>; county: <named-content xmlns:xlink="http://www.w3.org/1999/xlink" content-type="dwc:county" xlink:type="simple">Chayu</named-content>; municipality: <named-content xmlns:xlink="http://www.w3.org/1999/xlink" content-type="dwc:municipality" xlink:type="simple">Xiachayu Town</named-content>; <bold>Identification:</bold> identifiedBy: <named-content xmlns:xlink="http://www.w3.org/1999/xlink" content-type="dwc:identifiedBy" xlink:type="simple">Cheng-de Li; Ye Chen</named-content>; dateIdentified: <named-content xmlns:xlink="http://www.w3.org/1999/xlink" content-type="dwc:dateIdentified" xlink:type="simple">2016-11</named-content>; <bold>Event:</bold> samplingProtocol: <named-content xmlns:xlink="http://www.w3.org/1999/xlink" content-type="dwc:samplingProtocol" xlink:type="simple">sweeping</named-content>; eventDate: <named-content xmlns:xlink="http://www.w3.org/1999/xlink" content-type="dwc:eventDate" xlink:type="simple">2015-05-15</named-content>; <bold>Record Level:</bold> institutionCode: <named-content xmlns:xlink="http://www.w3.org/1999/xlink" content-type="dwc:institutionCode" xlink:type="simple">NEFU</named-content></p></list-item><list-item><p><bold>Type status:</bold> <named-content xmlns:xlink="http://www.w3.org/1999/xlink" content-type="dwc:typeStatus" xlink:type="simple">Paratype</named-content>. <bold>Occurrence:</bold> recordedBy: <named-content xmlns:xlink="http://www.w3.org/1999/xlink" content-type="dwc:recordedBy" xlink:type="simple">Ye Chen; Chao Zhang</named-content>; sex: <named-content xmlns:xlink="http://www.w3.org/1999/xlink" content-type="dwc:sex" xlink:type="simple">3 females</named-content>; <bold>Taxon:</bold> scientificName: <named-content xmlns:xlink="http://www.w3.org/1999/xlink" content-type="dwc:scientificName" xlink:type="simple"><italic><tp:taxon-name><tp:taxon-name-part taxon-name-part-type="genus" reg="Pteroptrix">Pteroptrix</tp:taxon-name-part> <tp:taxon-name-part taxon-name-part-type="species" reg="pedicellata">pedicellata</tp:taxon-name-part></tp:taxon-name></italic></named-content>; <bold>Location:</bold> country: <named-content xmlns:xlink="http://www.w3.org/1999/xlink" content-type="dwc:country" xlink:type="simple">China</named-content>; stateProvince: <named-content xmlns:xlink="http://www.w3.org/1999/xlink" content-type="dwc:stateProvince" xlink:type="simple">Tibet</named-content>; county: <named-content xmlns:xlink="http://www.w3.org/1999/xlink" content-type="dwc:county" xlink:type="simple">Chayu</named-content>; municipality: <named-content xmlns:xlink="http://www.w3.org/1999/xlink" content-type="dwc:municipality" xlink:type="simple">Xiachayu Town</named-content>; <bold>Identification:</bold> identifiedBy: <named-content xmlns:xlink="http://www.w3.org/1999/xlink" content-type="dwc:identifiedBy" xlink:type="simple">Cheng-De Li; Ye Chen</named-content>; dateIdentified: <named-content xmlns:xlink="http://www.w3.org/1999/xlink" content-type="dwc:dateIdentified" xlink:type="simple">2016-11</named-content>; <bold>Event:</bold> samplingProtocol: <named-content xmlns:xlink="http://www.w3.org/1999/xlink" content-type="dwc:samplingProtocol" xlink:type="simple">sweeping</named-content>; eventDate: <named-content xmlns:xlink="http://www.w3.org/1999/xlink" content-type="dwc:eventDate" xlink:type="simple">2015-05-15</named-content>; <bold>Record Level:</bold> institutionCode: <named-content xmlns:xlink="http://www.w3.org/1999/xlink" content-type="dwc:institutionCode" xlink:type="simple">NEFU</named-content></p></list-item></list></tp:treatment-sec><tp:treatment-sec sec-type="Description"><title>Description</title><p>Female. Holotype. Body length 0.51 mm. Head dark brown, eyes black. Antenna mostly brown except pedicel and C1 paler. Thorax with pronotum, most part of mid-lobe of mesoscutum and axillae dark brown, side lobes and posterior part of mid-lobe of mesoscutum pale brown, scutellum and propodeum yellowish-white. Scutellum with light blue reflection in dorsal view. Wings hyaline, distinctly infuscated below marginal vein of fore wing, venation brown. Legs extensively dark brown, except fore coxae apically, mid coxae completely, apical half of all tibiae and tarsi pallid. Metasoma dark brown with the third valvula pale brown.</p><p>Head (Fig. <xref ref-type="fig" rid="F3573179">1</xref><xref ref-type="fig" rid="F3573184">a</xref>), in frontal view, about as long as wide; frontovertex about 0.5× head width. Ocellar triangle with apical angle obtuse. OOL larger than OCL and subequal to OAL. The sculpture and setation on the upper face as in a. Toruli with lower margins separated from mouth margin less than their own longest diameter and distance between toruli about as long as their longest diameter. Mandible tridentate. Antenna (Fig. <xref ref-type="fig" rid="F3573179">1</xref><xref ref-type="fig" rid="F3573185">b</xref>) with radicle 2.0× as long as wide, scape 4.75× as long as wide; pedicle 1.76× as long as wide and 1.20× as long as F1; F1 1.79× as long as wide, F2 subquadrate and 0.68× as long as F1; C1 2.3× as long as wide, a little longer than the two funicle segments combined; C2 about as long as or somewhat shorter than C1; C3 a little longer than both C1 and C2; three clava segments gradually decreasing in width distad. Measurements, length (width): radicle, 30 (15); scape, 95 (20); pedicle, 37.5 (21.3); F1, 31.3 (17.5); F2, 21.3 (20); clava 180 (25).</p><p>Mesosoma. Mid-lobe of mesoscutum and axillae with reticulate sculpture; scutellum with extremely faint reticulation. Mid-lobe of mesoscutum 0.73× as long as wide, with 12 nearly symmetrically arranged setae; each side lobe and axilla with 1 seta; scutellum 0.40× as long as wide and 0.63× as long as mid-lobe of mesoscutum. Placoid sensilla very close to the anterior scutellar setae; distance between anterior pair of scutellar setae 1.50× as long as the distance between posterior pair. Propodeum 2.60× the median length of metanotum and slightly salient posterior-medially. Mesopostphragma extending to posterior margin of TII. Fore wing (Fig. <xref ref-type="fig" rid="F3573179">1</xref><xref ref-type="fig" rid="F3573187">d</xref>) 3.55× as long as wide, densely and evenly setose; costal cell 1.58× as long as marginal vein, with 4 setae distally on dorsal surface and 4 relatively shorter setae medially on ventral surface; submarginal vein with 1 seta, marginal vein with 4 long setae along anterior margin; basal cell with 2 setae below apex of submarginal vein; marginal fringe 0.71× as long as the greatest width of disc. Hind wing 8.8× as long as wide, with 3 rows of setae on disc; marginal fringe 2.5× the greatest width of disc. Legs (Fig. <xref ref-type="fig" rid="F3573179">1</xref><xref ref-type="fig" rid="F3573188">e</xref>) with mid-tibial spur 1.31× as long as corresponding basitarsus. Measurements, length (width): fore wing, 495 (139.5); costal cell, 156.4; marginal vein, 99; stigmal vein, 30; marginal fringe, 99; hind wing, 435.6 (49.5); marginal fringe, 123.8; mid tibia, 158.4; mid-tibial spur, 45; mid basitarsus, 34.4; hind tibia, 178.2.</p><p>Metasoma (Fig. <xref ref-type="fig" rid="F3573179">1</xref><xref ref-type="fig" rid="F3573189">f</xref>). Ovipositor originating from base of TIV, 1.23× as long as mid-tibia and 1.09× as long as hind tibia, distinctly exserted at apex of gaster. Second valvifer 3.11× as long as third valvula, the latter 1.38× as long as mid basitarsus. Measurements: ovipositor, 195; second valvifer, 147.5; third valvula, 47.5.</p><p>Male. Unknown.</p></tp:treatment-sec><tp:treatment-sec sec-type="Diagnosis"><title>Diagnosis</title><p>Female. Body length 0.51−0.55mm. Body largely brown to dark brown; antenna (Fig. <xref ref-type="fig" rid="F3573179">1</xref><xref ref-type="fig" rid="F3573185">b</xref>) mostly brown except pedicel and C1 paler; legs (Fig. <xref ref-type="fig" rid="F3573179">1</xref><xref ref-type="fig" rid="F3573188">e</xref>) extensively dark brown, except mid coxae and apical half of all tibiae pallid. Antennal formula 1123, radicle 2.0× as long as wide, scape 4.56−4.75× as long as wide, about as long as the length of pedicel and funicle combined; pedicle 1.58−1.76× as long as wide and 1.11−1.31× as long as F1; F1 1.22−1.86× as long as wide; F2 subquadrate, 0.65−0.75× as long as F1; clava 3.27−3.60× as long as funicle. Funicle segments devoid of sensilla, each clava segment with 1 or 2 sensilla. Mid-lobe of mesoscutum (Fig. <xref ref-type="fig" rid="F3573179">1</xref><xref ref-type="fig" rid="F3573186">c</xref>) with 11−13 setae, each side lobe with 1 seta. Fore wing (Fig. <xref ref-type="fig" rid="F3573179">1</xref><xref ref-type="fig" rid="F3573187">d</xref>) 3.54−3.58× as long as wide and with its marginal fringe 0.71−0.77× wing width. Ovipositor 1.16−1.23× as long as mid-tibia and with its second valvifer 2.70−3.11× as long as third valvula. The third valvula 1.38−1.54× as long as mid basitarsus.</p></tp:treatment-sec><tp:treatment-sec sec-type="Host"><title>Host</title><p>Unknown.</p></tp:treatment-sec><tp:treatment-sec sec-type="Etymology"><title>Etymology</title><p>The specific name refers to the fact that this species is with normal sized pedicel in comparison with <italic><tp:taxon-name><tp:taxon-name-part taxon-name-part-type="genus" reg="Pteroptrix">Pteroptrix</tp:taxon-name-part> <tp:taxon-name-part taxon-name-part-type="species" reg="macropedicellata">macropedicellata</tp:taxon-name-part></tp:taxon-name></italic> (Malac).</p></tp:treatment-sec><tp:treatment-sec sec-type="Distribution"><title>Distribution</title><p>Tibet, Chayu County, Xiachayu Town</p></tp:treatment-sec><tp:treatment-sec sec-type="Comments"><title>Comments</title><p>The new species belongs to the <italic>dimidiata</italic>-group (<xref ref-type="bibr" rid="B3572289">Viggiani and Garonna 1993</xref>) and superficially resembles <italic><tp:taxon-name><tp:taxon-name-part taxon-name-part-type="genus" reg="Pteroptrix">P.</tp:taxon-name-part> <tp:taxon-name-part taxon-name-part-type="species" reg="macropedicellata">macropedicellata</tp:taxon-name-part></tp:taxon-name></italic> (Malac) in having a similar body colour and setation on the mid-lobe of the mesoscutum. However, the new species can be separated from the latter (according to the description and figures of <xref ref-type="bibr" rid="B3572230">Nikol'skaya and Yasnosh (1966)</xref>) by the following combination of characters. <italic><tp:taxon-name><tp:taxon-name-part taxon-name-part-type="genus" reg="Pteroptrix">Pteroptrix</tp:taxon-name-part> <tp:taxon-name-part taxon-name-part-type="species" reg="pedicellata">pedicellata</tp:taxon-name-part></tp:taxon-name></italic> sp. n. with relatively longer antennal scape, about as long as the combined length of pedicel, F1 and F2 (<italic>vs</italic> about as long as pedicel and F1 combined); normal sized pedicel, 1.58−1.76× as long as wide (<italic>vs</italic> 2×) and distinctly shorter than F1 + F2 (<italic>vs</italic> about as long as F1 + F2); shorter F1, 1.22−1.86× as long as wide (<italic>vs</italic> more than 2×); side lobe of mesoscutum with only 1 seta (<italic>vs</italic> 2 setae); relatively narrower fore wing, 3.54−3.58× as long as wide (<italic>vs</italic> about 3.11×).</p></tp:treatment-sec><tp:treatment-sec><!--Section generated to contain objects referenced in tp:taxon-treatment.--><fig-group id="F3573179" position="float" orientation="portrait"><caption><p><italic><tp:taxon-name><tp:taxon-name-part taxon-name-part-type="genus" reg="Pteroptrix">Pteroptrix</tp:taxon-name-part> <tp:taxon-name-part taxon-name-part-type="species" reg="pedicellata">pedicellata</tp:taxon-name-part></tp:taxon-name></italic> sp. n., female.</p></caption><fig id="F3573184" position="float" orientation="portrait"><object-id xmlns:xlink="http://www.w3.org/1999/xlink" xlink:type="simple">10.3897/BDJ.5.e12387.figure1a</object-id><label>Figure 1a.</label><caption><p>Head, frontal view</p></caption><graphic xmlns:xlink="http://www.w3.org/1999/xlink" xlink:href="bdj-05-e12387-g001_a.jpg" xlink:type="simple" position="float" orientation="portrait" id="oo_123006.jpg"/></fig><fig id="F3573185" position="float" orientation="portrait"><object-id xmlns:xlink="http://www.w3.org/1999/xlink" xlink:type="simple">10.3897/BDJ.5.e12387.figure1b</object-id><label>Figure 1b.</label><caption><p>Antenna</p></caption><graphic xmlns:xlink="http://www.w3.org/1999/xlink" xlink:href="bdj-05-e12387-g001_b.jpg" xlink:type="simple" position="float" orientation="portrait" id="oo_123007.jpg"/></fig><fig id="F3573186" position="float" orientation="portrait"><object-id xmlns:xlink="http://www.w3.org/1999/xlink" xlink:type="simple">10.3897/BDJ.5.e12387.figure1c</object-id><label>Figure 1c.</label><caption><p>Mesosoma, dorsal from paratype</p></caption><graphic xmlns:xlink="http://www.w3.org/1999/xlink" xlink:href="bdj-05-e12387-g001_c.jpg" xlink:type="simple" position="float" orientation="portrait" id="oo_123008.jpg"/></fig><fig id="F3573187" position="float" orientation="portrait"><object-id xmlns:xlink="http://www.w3.org/1999/xlink" xlink:type="simple">10.3897/BDJ.5.e12387.figure1d</object-id><label>Figure 1d.</label><caption><p>Fore wing</p></caption><graphic xmlns:xlink="http://www.w3.org/1999/xlink" xlink:href="bdj-05-e12387-g001_d.jpg" xlink:type="simple" position="float" orientation="portrait" id="oo_123009.jpg"/></fig><fig id="F3573188" position="float" orientation="portrait"><object-id xmlns:xlink="http://www.w3.org/1999/xlink" xlink:type="simple">10.3897/BDJ.5.e12387.figure1e</object-id><label>Figure 1e.</label><caption><p>Legs</p></caption><graphic xmlns:xlink="http://www.w3.org/1999/xlink" xlink:href="bdj-05-e12387-g001_e.jpg" xlink:type="simple" position="float" orientation="portrait" id="oo_123010.jpg"/></fig><fig id="F3573189" position="float" orientation="portrait"><object-id xmlns:xlink="http://www.w3.org/1999/xlink" xlink:type="simple">10.3897/BDJ.5.e12387.figure1f</object-id><label>Figure 1f.</label><caption><p>Metasoma, dorsal</p></caption><graphic xmlns:xlink="http://www.w3.org/1999/xlink" xlink:href="bdj-05-e12387-g001_f.jpg" xlink:type="simple" position="float" orientation="portrait" id="oo_123011.jpg"/></fig></fig-group><fig id="F3573184" position="float" orientation="portrait"><object-id xmlns:xlink="http://www.w3.org/1999/xlink" xlink:type="simple">10.3897/BDJ.5.e12387.figure1a</object-id><label>Figure 1a.</label><caption><p>Head, frontal view</p></caption><graphic xmlns:xlink="http://www.w3.org/1999/xlink" xlink:href="bdj-05-e12387-g001_a.jpg" xlink:type="simple" position="float" orientation="portrait" id="oo_123006.jpg"/></fig><fig id="F3573185" position="float" orientation="portrait"><object-id xmlns:xlink="http://www.w3.org/1999/xlink" xlink:type="simple">10.3897/BDJ.5.e12387.figure1b</object-id><label>Figure 1b.</label><caption><p>Antenna</p></caption><graphic xmlns:xlink="http://www.w3.org/1999/xlink" xlink:href="bdj-05-e12387-g001_b.jpg" xlink:type="simple" position="float" orientation="portrait" id="oo_123007.jpg"/></fig><fig id="F3573187" position="float" orientation="portrait"><object-id xmlns:xlink="http://www.w3.org/1999/xlink" xlink:type="simple">10.3897/BDJ.5.e12387.figure1d</object-id><label>Figure 1d.</label><caption><p>Fore wing</p></caption><graphic xmlns:xlink="http://www.w3.org/1999/xlink" xlink:href="bdj-05-e12387-g001_d.jpg" xlink:type="simple" position="float" orientation="portrait" id="oo_123009.jpg"/></fig><fig id="F3573188" position="float" orientation="portrait"><object-id xmlns:xlink="http://www.w3.org/1999/xlink" xlink:type="simple">10.3897/BDJ.5.e12387.figure1e</object-id><label>Figure 1e.</label><caption><p>Legs</p></caption><graphic xmlns:xlink="http://www.w3.org/1999/xlink" xlink:href="bdj-05-e12387-g001_e.jpg" xlink:type="simple" position="float" orientation="portrait" id="oo_123010.jpg"/></fig><fig id="F3573189" position="float" orientation="portrait"><object-id xmlns:xlink="http://www.w3.org/1999/xlink" xlink:type="simple">10.3897/BDJ.5.e12387.figure1f</object-id><label>Figure 1f.</label><caption><p>Metasoma, dorsal</p></caption><graphic xmlns:xlink="http://www.w3.org/1999/xlink" xlink:href="bdj-05-e12387-g001_f.jpg" xlink:type="simple" position="float" orientation="portrait" id="oo_123011.jpg"/></fig><fig id="F3573186" position="float" orientation="portrait"><object-id xmlns:xlink="http://www.w3.org/1999/xlink" xlink:type="simple">10.3897/BDJ.5.e12387.figure1c</object-id><label>Figure 1c.</label><caption><p>Mesosoma, dorsal from paratype</p></caption><graphic xmlns:xlink="http://www.w3.org/1999/xlink" xlink:href="bdj-05-e12387-g001_c.jpg" xlink:type="simple" position="float" orientation="portrait" id="oo_123008.jpg"/></fig></tp:treatment-sec><ref-list><ref id="B3572289"><element-citation xmlns:xlink="http://www.w3.org/1999/xlink" publication-type="article" xlink:type="simple"><person-group person-group-type="author"><name name-style="western"><surname>Viggiani</surname><given-names>G.</given-names></name><name name-style="western"><surname>Garonna</surname><given-names>A. P.</given-names></name></person-group><year>1993</year><article-title>Le specie italiane del complesso <italic><tp:taxon-name><tp:taxon-name-part taxon-name-part-type="genus" reg="Archenomus">Archenomus</tp:taxon-name-part></tp:taxon-name></italic> Howard, <italic><tp:taxon-name><tp:taxon-name-part taxon-name-part-type="genus" reg="Archenomiscus">Archenomiscus</tp:taxon-name-part></tp:taxon-name></italic> Nikol'skaja, <italic><tp:taxon-name><tp:taxon-name-part taxon-name-part-type="genus" reg="Hispaniella">Hispaniella</tp:taxon-name-part></tp:taxon-name></italic> Mercet e <italic><tp:taxon-name><tp:taxon-name-part taxon-name-part-type="genus" reg="Pteroptrix">Pteroptrix</tp:taxon-name-part></tp:taxon-name></italic> Westwood, con nuove combinazioni generiche (<tp:taxon-name><tp:taxon-name-part taxon-name-part-type="order">Hymenoptera</tp:taxon-name-part></tp:taxon-name>: <tp:taxon-name><tp:taxon-name-part taxon-name-part-type="family">Aphelinidae</tp:taxon-name-part></tp:taxon-name>).</article-title><source>Bollettino del Laboratorio di Entomologia Agraria 'Filippo Silvestri'</source><volume>48</volume><fpage>57</fpage><lpage>88</lpage></element-citation></ref><ref id="B3572230"><element-citation xmlns:xlink="http://www.w3.org/1999/xlink" publication-type="article" xlink:type="simple"><person-group person-group-type="author"><name name-style="western"><surname>Nikol'skaya</surname><given-names>M. N.</given-names></name><name name-style="western"><surname>Yasnosh</surname><given-names>V. A.</given-names></name></person-group><year>1966</year><article-title>Aphelinids of the European part of the USSR and the Caucasus (<tp:taxon-name><tp:taxon-name-part taxon-name-part-type="order">Hymenoptera</tp:taxon-name-part></tp:taxon-name>: <tp:taxon-name><tp:taxon-name-part taxon-name-part-type="family">Aphelinidae</tp:taxon-name-part></tp:taxon-name>)</article-title><source>Opredeliteli po Faune SSSR</source><volume>91</volume><fpage>1</fpage><lpage>296</lpage></element-citation></ref></ref-list></tp:taxon-treatment>
