# Supplementary material for: A new species, first report of a male and new distributional records for three species of Pteroptrix (Hymenoptera: Aphelinidae) from China
Source: Biodivers Data J. 2017 Mar 20;(5):e12387. doi: 10.3897/BDJ.5.e12387 (PMC5515103; doi:10.3897/BDJ.5.e12387)
Supplement: XML Treatment for Pteroptrix leptocera [file BDJ.5.e12387-treatment2.xml]

<!DOCTYPE tp:taxon-treatment
  PUBLIC "-//TaxonX//DTD Taxonomic Treatment Publishing DTD v0 20100105//EN" "tax-treatment-NSO.dtd">
<tp:taxon-treatment xmlns:tp="http://www.plazi.org/taxpub"><tp:treatment-meta><mixed-citation publication-type="journal"><person-group><name><surname>Chen</surname><given-names>Ye</given-names></name><name><surname>Li</surname><given-names>Cheng-De</given-names></name></person-group><article-title>A new species, first report of a male and new distributional records for three species of <italic><tp:taxon-name><tp:taxon-name-part taxon-name-part-type="genus" reg="Pteroptrix">Pteroptrix</tp:taxon-name-part></tp:taxon-name></italic> (<tp:taxon-name><tp:taxon-name-part taxon-name-part-type="order">Hymenoptera</tp:taxon-name-part></tp:taxon-name>: <tp:taxon-name><tp:taxon-name-part taxon-name-part-type="family">Aphelinidae</tp:taxon-name-part></tp:taxon-name>) from China</article-title><source>Biodivers Data J</source><day>20</day><month>3</month><year>2017</year><volume>2017</volume><issue>5</issue><pub-id pub-id-type="doi">10.3897/BDJ.5.e12387</pub-id></mixed-citation></tp:treatment-meta><tp:nomenclature><tp:taxon-name><tp:taxon-name-part taxon-name-part-type="genus">Pteroptrix</tp:taxon-name-part> <tp:taxon-name-part taxon-name-part-type="species">leptocera</tp:taxon-name-part></tp:taxon-name><tp:taxon-authority>(Huang) 1992</tp:taxon-authority><tp:nomenclature-citation-list><tp:nomenclature-citation><tp:taxon-name><tp:taxon-name-part taxon-name-part-type="genus" reg="Archenomus">Archenomus</tp:taxon-name-part> <tp:taxon-name-part taxon-name-part-type="species" reg="leptocerus">leptocerus</tp:taxon-name-part></tp:taxon-name><comment> Huang: <italic><xref ref-type="bibr" rid="B3572210">Huang et al. (1992)</xref></italic>: 167. Holotype female, China, Fujian, FACC, not examined.</comment></tp:nomenclature-citation><tp:nomenclature-citation><tp:taxon-name><tp:taxon-name-part taxon-name-part-type="genus" reg="Archenomus">Archenomus</tp:taxon-name-part> <tp:taxon-name-part taxon-name-part-type="species" reg="leptocerus">leptocerus</tp:taxon-name-part></tp:taxon-name><comment>: <italic><xref ref-type="bibr" rid="B3572201">Huang (1994)</xref></italic>: 120; <xref ref-type="bibr" rid="B3572319">Xu and Huang (2004)</xref>: 311.</comment></tp:nomenclature-citation><tp:nomenclature-citation><tp:taxon-name><tp:taxon-name-part taxon-name-part-type="genus" reg="Pteroptrix">Pteroptrix</tp:taxon-name-part> <tp:taxon-name-part taxon-name-part-type="species" reg="leptocera">leptocera</tp:taxon-name-part></tp:taxon-name><comment>: <xref ref-type="bibr" rid="B3572299">Viggiani and Ren (1993)</xref>: 237.</comment></tp:nomenclature-citation></tp:nomenclature-citation-list></tp:nomenclature><tp:treatment-sec sec-type="materials"><title>Materials</title><list list-type="alpha-lower" list-content="occurrences"><list-item><p><bold>Type status:</bold> <named-content xmlns:xlink="http://www.w3.org/1999/xlink" content-type="dwc:typeStatus" xlink:type="simple">Other material</named-content>. <bold>Occurrence:</bold> recordedBy: <named-content xmlns:xlink="http://www.w3.org/1999/xlink" content-type="dwc:recordedBy" xlink:type="simple">Xiang-xiang Jin; Guo-hao Zu; Chao Zhang</named-content>; sex: <named-content xmlns:xlink="http://www.w3.org/1999/xlink" content-type="dwc:sex" xlink:type="simple">2 females</named-content>; lifeStage: <named-content xmlns:xlink="http://www.w3.org/1999/xlink" content-type="dwc:lifeStage" xlink:type="simple">adult</named-content>; <bold>Taxon:</bold> scientificName: <named-content xmlns:xlink="http://www.w3.org/1999/xlink" content-type="dwc:scientificName" xlink:type="simple"><italic><tp:taxon-name><tp:taxon-name-part taxon-name-part-type="genus" reg="Pteroptrix">Pteroptrix</tp:taxon-name-part> <tp:taxon-name-part taxon-name-part-type="species" reg="leptocera">leptocera</tp:taxon-name-part></tp:taxon-name></italic></named-content>; originalNameUsage: <named-content xmlns:xlink="http://www.w3.org/1999/xlink" content-type="dwc:originalNameUsage" xlink:type="simple"><italic><tp:taxon-name><tp:taxon-name-part taxon-name-part-type="genus" reg="Archenomus">Archenomus</tp:taxon-name-part> <tp:taxon-name-part taxon-name-part-type="species" reg="leptocerus">leptocerus</tp:taxon-name-part></tp:taxon-name></italic> Huang, 1992</named-content>; <bold>Location:</bold> country: <named-content xmlns:xlink="http://www.w3.org/1999/xlink" content-type="dwc:country" xlink:type="simple">China</named-content>; stateProvince: <named-content xmlns:xlink="http://www.w3.org/1999/xlink" content-type="dwc:stateProvince" xlink:type="simple">Yunnan</named-content>; county: <named-content xmlns:xlink="http://www.w3.org/1999/xlink" content-type="dwc:county" xlink:type="simple">Lianghe</named-content>; <bold>Identification:</bold> identifiedBy: <named-content xmlns:xlink="http://www.w3.org/1999/xlink" content-type="dwc:identifiedBy" xlink:type="simple">Cheng-De Li; Ye Chen</named-content>; dateIdentified: <named-content xmlns:xlink="http://www.w3.org/1999/xlink" content-type="dwc:dateIdentified" xlink:type="simple">2016-11</named-content>; <bold>Event:</bold> samplingProtocol: <named-content xmlns:xlink="http://www.w3.org/1999/xlink" content-type="dwc:samplingProtocol" xlink:type="simple">yellowpan trapping</named-content>; eventDate: <named-content xmlns:xlink="http://www.w3.org/1999/xlink" content-type="dwc:eventDate" xlink:type="simple">2013 04-29/05-01</named-content>; <bold>Record Level:</bold> institutionCode: <named-content xmlns:xlink="http://www.w3.org/1999/xlink" content-type="dwc:institutionCode" xlink:type="simple">NEFU</named-content></p></list-item></list></tp:treatment-sec><tp:treatment-sec sec-type="Host"><title>Host</title><p>Unknown</p></tp:treatment-sec><tp:treatment-sec sec-type="Distribution"><title>Distribution</title><p>China (Fujian, Yunnan [<bold>new record</bold>]).</p></tp:treatment-sec><tp:treatment-sec sec-type="Comments"><title>Comments</title><p>Although this species was adequately described and illustrated by <xref ref-type="bibr" rid="B3572210">Huang et al. (1992)</xref>, this is the first record from Yunnan Province, China.</p></tp:treatment-sec><ref-list><ref id="B3572210"><element-citation xmlns:xlink="http://www.w3.org/1999/xlink" publication-type="article" xlink:type="simple"><person-group person-group-type="author"><name name-style="western"><surname>Huang</surname><given-names>J</given-names></name><name name-style="western"><surname>Lin</surname><given-names>X. L.</given-names></name><name name-style="western"><surname>Lin</surname><given-names>C. F.</given-names></name></person-group><year>1992</year><article-title>Systematic studies of <tp:taxon-name><tp:taxon-name-part taxon-name-part-type="family">Aphelinidae</tp:taxon-name-part></tp:taxon-name> III. The species of <italic><tp:taxon-name><tp:taxon-name-part taxon-name-part-type="genus" reg="Archenomus">Archenomus</tp:taxon-name-part></tp:taxon-name></italic> Howard from China (<tp:taxon-name><tp:taxon-name-part taxon-name-part-type="order">Hymenoptera</tp:taxon-name-part></tp:taxon-name>: <tp:taxon-name><tp:taxon-name-part taxon-name-part-type="family">Aphelinidae</tp:taxon-name-part></tp:taxon-name>).</article-title><source>Journal of Fujian Agricultural College</source><volume>21(2)</volume><fpage>163</fpage><lpage>171</lpage></element-citation></ref><ref id="B3572201"><element-citation xmlns:xlink="http://www.w3.org/1999/xlink" publication-type="book" xlink:type="simple"><person-group person-group-type="author"><name name-style="western"><surname>Huang</surname><given-names>J</given-names></name></person-group><year>1994</year><source>Systematic studies on <tp:taxon-name><tp:taxon-name-part taxon-name-part-type="family">Aphelinidae</tp:taxon-name-part></tp:taxon-name> of China (<tp:taxon-name><tp:taxon-name-part taxon-name-part-type="order">Hymenoptera</tp:taxon-name-part></tp:taxon-name>: <tp:taxon-name><tp:taxon-name-part taxon-name-part-type="superfamily">Chalcidoidea</tp:taxon-name-part></tp:taxon-name>).</source><publisher-name>Chongqing Publishing House</publisher-name><publisher-loc>Chongqing</publisher-loc><size units="page">348</size></element-citation></ref><ref id="B3572319"><element-citation xmlns:xlink="http://www.w3.org/1999/xlink" publication-type="book" xlink:type="simple"><person-group person-group-type="author"><name name-style="western"><surname>Xu</surname><given-names>Z. H.</given-names></name><name name-style="western"><surname>Huang</surname><given-names>J.</given-names></name></person-group><year>2004</year><source>Chinese fauna of parasitic wasps on scale insects.</source><publisher-name>Shanghai Scientific and Technical Publishers</publisher-name><publisher-loc>Shanghai</publisher-loc><size units="page">524</size></element-citation></ref><ref id="B3572299"><element-citation xmlns:xlink="http://www.w3.org/1999/xlink" publication-type="article" xlink:type="simple"><person-group person-group-type="author"><name name-style="western"><surname>Viggiani</surname><given-names>G.</given-names></name><name name-style="western"><surname>Ren</surname><given-names>H.</given-names></name></person-group><year>1993</year><article-title>New species and records of <tp:taxon-name><tp:taxon-name-part taxon-name-part-type="family">Aphelinidae</tp:taxon-name-part></tp:taxon-name> (<tp:taxon-name><tp:taxon-name-part taxon-name-part-type="order">Hymenoptera</tp:taxon-name-part></tp:taxon-name>: <tp:taxon-name><tp:taxon-name-part taxon-name-part-type="superfamily">Chalcidoidea</tp:taxon-name-part></tp:taxon-name>) from China.</article-title><source>Bollettino del Laboratorio di Entomologia Agraria 'Filippo Silvestri</source><volume>48</volume><fpage>219</fpage><lpage>239</lpage></element-citation></ref></ref-list></tp:taxon-treatment>
